# Supplementary material for: Trypanocidal and Anti-Inflammatory Effects of Three ent-Kaurane Diterpenoids from Gymnocoronis spilanthoides var. subcordata (Asteraceae)
Source: Pharmaceutics. 2024 Mar 18;16(3):415. doi: 10.3390/pharmaceutics16030415 (PMC10975076; doi:10.3390/pharmaceutics16030415)
Supplement: Supplementary file 1 [file pharmaceutics-16-00415-s001.zip]

Archive with 1 entries (1 files):
- pharmaceutics-2827389-supplementary.pdf
